# Supplementary material for: KANN: estimation of genetic ancestry profiles by nearest neighbor regression
Source: Nucleic Acids Res. 2026 Mar 12;54(5):gkag209. doi: 10.1093/nar/gkag209 (PMC12980074; doi:10.1093/nar/gkag209)
Supplement: gkag209_Supplemental_Files [file gkag209_supplemental_files.zip]

Archive with 2 entries (2 files):
- KANN_Supplementary_material_revision_2.pdf
- Supplementary Table S1.xlsx
